# Supplementary material for: High Density of NRF2 Expression in Malignant Cells Is Associated with Increased Risk of CNS Metastasis in Early-Stage NSCLC
Source: Cancers (Basel). 2021 Jun 24;13(13):3151. doi: 10.3390/cancers13133151 (PMC8268817; doi:10.3390/cancers13133151)
Supplement: Supplementary file 1 [file cancers-13-03151-s001.zip]

Archive with 1 entries (1 files):
- cancers-1221610-supplementary.pdf
